# Supplementary material for: Anti-Inflammatory and Immunomodulatory Effects of the Grifola frondosa Natural Compound o-Orsellinaldehyde on LPS-Challenged Murine Primary Glial Cells. Roles of NF-κβ and MAPK
Source: Pharmaceutics. 2021 May 28;13(6):806. doi: 10.3390/pharmaceutics13060806 (PMC8229786; doi:10.3390/pharmaceutics13060806)
Supplement: Supplementary file 1 [file pharmaceutics-13-00806-s001.zip]

Archive with 1 entries (1 files):
- pharmaceutics-1210434-supplementary.pdf
